# Supplementary material for: Zoonotic assemblages A and B of Giardia duodenalis in Chiroptera from Brazilian Amazon biome
Source: One Health. 2024 Jul 4;19:100853. doi: 10.1016/j.onehlt.2024.100853 (PMC11277728; doi:10.1016/j.onehlt.2024.100853)
Supplement: Supplementary file 2 — Supplementary table. number of bat species isolated and assemblage/subassemblage identified. [file mmc2.xlsx]

## Sheet: Planilha1
ISOLATE	SPECIES	LOCALITY	MUNICIPALITY	ASSEMBLAGE	SUB-ASSEMBLAGE
193	Artibeus obscurus	Acariquara	Manaus	A
266	Carollia perspicillata	Rio Pardo	Presidente Figueiredo	A	AI
274	Phyllostomus discolor	Rio Pardo	Presidente Figueiredo	A
281	Glossophaga soricina	Rio Pardo	Presidente Figueiredo	A
392	Carollia perspicillata	Acariquara	Manaus	A
397	Sturnira tildae	Acariquara	Manaus	A/B
440	Sturnira tildae	Acariquara	Manaus	A	AI
446	Carollia perspicillata	Acariquara	Manaus	A
